# Supplementary material for: Identification of a small molecule 0390 as a potent antimicrobial agent to combat antibiotic-resistant Escherichia coli
Source: Front Microbiol. 2022 Dec 15;13:1078318. doi: 10.3389/fmicb.2022.1078318 (PMC9800007; doi:10.3389/fmicb.2022.1078318)
Supplement: Supplementary file 1 [file Data_Sheet_1.zip]

Archive with 6 entries (6 files):
- 107318 Supplementary_Material 2.docx
- Figure S1.jpg
- Figure S2.tif
- Figure S3.jpg
- Figure S4.jpg
- Figure S5.TIF
